# Supplementary material for: The Transcription Factor FRA-1/AP-1 Controls Lipocalin-2 Expression and Inflammation in Sepsis Model
Source: Front Immunol. 2021 Oct 12;12:701675. doi: 10.3389/fimmu.2021.701675 (PMC8546226; doi:10.3389/fimmu.2021.701675)
Supplement: Supplementary Table 1 — Primers sequences used for Real-Time PCR and ChIP-qPCR. [file Table_1.xlsx]

## Sheet: Tabelle1
Primers for mouse	Forward	Reverse
Actb	TGTCCACCTTCCAGCAGATGT	AGCTCAGTAACAGTCCGCCTAGA
Il6	TCCTTCCTACCCCAATTTCC	GCCACTCCTTCTGTGACTCC
Il12b	AGGGGTGTAACCAGAAAGGTG	TAGCGATCCTGAGCTTGCAC
Mmp13	AGTTTCTTTATGGTCCAGGCGA	CCTCGGAGACTGGTAATGGC
Saa3	CCATGCTCGGGGGAACTATG	TCTGGCATCGCTGATGACTT
Lcn2	GGACTACAACCAGTTCGCCA	AATGCATTGGTCGGTGGGG
Fosl2	AGCCTCCCGAAGAGGACAG	AGGACATTGGGGTAGGTGAAG
Fos	CTCTGGGAAGCCAAGGTC	CGAAGGGAACGGAATAAG
Fosb	ACCAGCTACTCAACCCCAG	GGGTAAGTGTCTCTTCTCGGG
Junb	TCACGACGACTCTTACGCAG	CCTTGAGACCCCGATAGGGA
Jun	ACTCGGACCTTCTCACGTC	CGGTGTAGTGGTGATGTGCC
Jund	GTTGGTTGCGTGTTGAGTGT	CCAAGGATTACGGAACAGGA
Fosl1	GAGACGCGAGCGGAACAAG	CTTCCAGCACCAGCTCAAGG
Primers for huamn	Forward	Reverse
TNF	AGCCCATGTTGTAGCAAACCC	TGAGGTACAGGCCCTCTGAT
IL6	CTCCTTCTCCACAAGCGCC	GATGCCGTCGAGGATGTACC
LCN2	CAAGATCACCCTCTACGGGAG	ACTCAGCCGTCGATACACTG
FOS	TGGCGTTGTGAAGACCATGA	AGTTGGTCTGTCTCCGCTTG
JUNB	AACTCCTGAAACCGAGCCTG	CGAGCCCTGACCAGAAAAGT
JUN	TCCAAGTGCCGAAAAAGGAAG	CGAGTTCTGAGCTTTCAAGGT
FOSL1	CCCAGCAGGAGACTGACAAA	CTTGGCTCCTTCCGGGATTT
FOSL2	CAGAAATTCCGGGTAGATATGCC	GGTATGGGTTGGACATGGAGG
FOSB	TCCAGGCGGAGACAGATCA	ATCTTCCTTAGCCGGTGCTG
ChIP primers for Il6	Forward	Reverse
AP1_IL6_ChIP_1	GTGGGATTTTCCCATGAGTC	GCTCCAGAGCAGAATGAGC
AP1_IL6_ChIP_2+3	CCCATCAAGACATGCTCAAG	GGAAGGGGAAAGTGTGCTT
AP1_IL6_ChIP_4	AGGGAGCTTCAAACACAAGC	GTTGCAGTCCTCATGTTGTTG
AP1_IL6_ChIP_5	CACTTCTTTCAATAGGCTGACC	GAAAAGCCGGTTGATTCTTG
AP1_IL6_ChIP_6	TGAACCCACAACCTCTTCAA	CATACGGAGCTGCCATGA
AP1_IL6_ChIP_7	TTCTCTTTTCTCTTTGAGATACGC	TCTCAGGCTTGGGTGATGT
ChIP primers for Lcn2	Forward	Reverse
AP1_Lcn2_ChIP_1	AGTGTGACCCAGACATGGTG	CTGCCAGGTCTCCTCTGAGC
AP1_Lcn2_ChIP_2	GTTGGGAGAAGGGCACATGA	GTTGGGTGTAGACAGAGCCC
AP1_Lcn2_ChIP_3	GTGTAGCCCTGGCTGTCTTG	GCCTGACTGCTCTTCCAGAGG
AP1_Lcn2_ChIP_4	CACTGAGCCATCTCTCCAGTC	GGGAGACCCCAAGTTCTATCTCC
AP1_Lcn2_ChIP_5	GTGCTGAGCTAGAAGGGTGG	AGGCTACAGCCTCACACAAC
AP1_Lcn2_ChIP_6	CCCTGTGACTAACCTCCCCAG	CCCCCAGTTGATTCGAGCTT
AP1_Lcn2_ChIP_7	GGATGCCTTCTCAAGGGAGG	GCTGCTTTCAAAGGTAAGGACTGC
AP1_Lcn2_ChIP_8	GAGAGGGTGAGTCCCTGAGAGT	GGTGAGCAAGCTGAGAGTGA
AP1_Lcn2_ChIP_9	TGTGGGTGTGGGGTAGGAG	GTTGAGCAACAGGAAGGGCTG
